# Supplementary material for: Circulating metabolites in patients with chronic heart failure are not related to gut leakage or gut dysbiosis
Source: PLoS One. 2025 Sep 8;20(9):e0331692. doi: 10.1371/journal.pone.0331692 (PMC12416712; doi:10.1371/journal.pone.0331692)
Supplement: S1 File — (XLSX) [file pone.0331692.s006.xlsx]

## Sheet: Dysbiosis index
Metabolite	p-value	Spearman's rho
96.06867__1210.31	0.03916261398263494	-0.23712627347915166
82.05301__1107.20	0.03012563984139042	-0.24893231042947062
82.05296__1280.27	0.03453883238748802	-0.24284328801334434
294.25559__681.86	0.014764065463768647	-0.2787239790538257
186.06529__386.51	0.03974474235469326	-0.236446974597815
172.14698__86.32	0.018869688088587223	-0.26882191733414784
144.11549__140.45	0.026798730251814444	-0.2540407497302745
136.03759__534.94	0.010457686441138734	-0.2920944724006063
127.11057__906.84	0.048738889162296795	-0.22687685172555389
127.11055__1241.21	0.012328970989016941	-0.28578839665098504
127.11041__944.84	0.026143105515988672	-0.2551101574394757

## Sheet: LPS
Metabolite	p-value	Spearman's rho
156.07713__215.14	0.021849346233372834	0.2627376042622858
144.11549__140.45	0.04764515227292599	0.22795849105156654
116.08403__141.18	0.03379423748919365	0.2438230190263647
102.06863__166.58	0.03279120055565518	0.24517179896151023
ratio_E_to_e	0.02215570665892626	-0.2621529531841131

## Sheet: LBP
Metabolite	p-value	Spearman's rho
96.06861__341.25	0.04430112307322524	-0.2313975609088905
82.05301__1107.20	0.02773988408067731	-0.2525436487040954
82.05297__1263.98	0.044373380797675145	-0.23132101865568086
127.11056__1225.78	0.018354052473130142	-0.26995728828906107
127.11055__1241.21	0.026672593447293717	-0.25424476193411444
127.11053__1207.86	0.048171462865536474	-0.22743547960908736
127.11052__1142.74	0.009423468081891134	-0.29601503163928083
127.11045__1127.61	0.014135474685200492	-0.28044499859227984
127.11045__1110.36	0.025610330090715873	-0.255996035542168
111.08718__1164.31	0.001149141711710309	-0.36597641967532524
110.08431__1048.43	0.02993042971837728	-0.2492185660017672
110.08420__1119.36	0.046391641576819034	-0.22922357730967013
110.08418__1296.45	0.01667308573827183	-0.27385907260142983
110.08417__89.00	0.049312124407097424	-0.22631790970776886
110.08408__242.84	0.004180470391280219	-0.3249661504017604
110.08401__198.62	0.014291447438196495	-0.2800118856445196

## Sheet: sCD14
Metabolite	p-value	Spearman's rho
136.03759__534.94	0.026465690806370304	-0.2545811781972674
127.11054__979.36	0.03709206009507647	-0.23961264081191475
127.11036__932.19	0.013727723951522053	-0.281597094599394

## Sheet: I-FABP
Metabolite	p-value	Spearman's rho
96.06878__1105.85	0.0022842020032615307	-0.34483716325445246
96.06877__1170.75	0.012309950584128567	-0.2858481760186165
96.06874__1134.12	0.01135129131446185	-0.2889703509893211
96.06873__1187.18	0.0037623751351567297	-0.32852443009529675
96.06872__1291.51	0.004578565907582733	-0.3218607522149412
96.06872__1153.11	0.008377443463634702	-0.3003832715009134
96.06871__1122.10	0.012056451694667276	-0.2866526503472086
96.06870__1277.23	0.0020312175913192692	-0.34855215225429986
96.06869__1238.69	0.012395332041937601	-0.28558045470128884
96.06867__1210.31	0.006026715357174038	-0.3122807662691168
96.06867__1074.82	0.011655786992156657	-0.2879546178703381
96.06864__1262.69	0.0013553594993849297	-0.36102676054990807
96.06859__579.61	0.0027994211382291875	-0.33829240878144545
96.06791__374.36	0.03744058109722574	-0.23918616600689696
82.05301__1293.67	0.009250668898878907	-0.2967064090959557
82.05301__1107.20	0.02121786467299256	-0.2639650982600507
82.05301__1092.90	0.014012192320687004	-0.2807902677539937
82.05298__1251.21	0.002714365758170141	-0.33929419065685973
82.05298__1214.71	0.008147914725753592	-0.30140535119538686
82.05297__1263.98	0.00288594010379663	-0.33730094218662143
82.05297__1239.96	0.007951297499589186	-0.30230115069721925
82.05297__1140.70	0.01357814108500701	-0.28202716925983856
82.05297__1123.85	0.005049625594731638	-0.31848167493880114
82.05297__1079.17	0.010072934581674513	-0.29351175943175256
82.05296__1280.27	0.00364645765682306	-0.32957325156682193
82.05296__1201.38	0.0057004162493890734	-0.3142458263842787
82.05296__1156.63	0.008586629181132103	-0.2994729285142972
82.05295__1226.96	0.01539881473739808	-0.2770491292833123
82.05295__1174.02	0.007167698227363074	-0.30607627321877146
82.05293__1187.62	0.011185960436257022	-0.2895318244504468
401.32959__663.40	0.010746333743148127	-0.29106073555427164
351.29825__531.85	0.020251040308231126	-0.26590625180389654
294.25559__681.86	0.047348839176040665	-0.22825504305501715
260.23491__560.81	0.0010187624789311056	-0.3695392350504594
258.18291__511.59	0.0010887999516035003	-0.3675772019032482
202.12030__511.59	0.0018131473461150784	-0.3521047434529246
186.06529__386.51	0.017192516320368844	-0.2726186441906551
164.08343__386.51	0.014325155644985616	-0.2799188200995999
134.09407__198.13	0.005478973093038861	-0.3156368212339299
127.11057__1258.59	0.001319551778794603	-0.3618350229785583
127.11057__1156.36	0.024159155052040485	-0.2584907731257659
127.11055__1198.74	0.002344063008902823	-0.3440124147681884
127.11054__979.36	0.0024543972512030233	-0.3425405511735019
127.11054__1187.21	0.0024742955619438487	-0.34228144063941235
127.11054__1095.04	0.03176610131448064	-0.24658648537377778
127.11053__1207.86	0.020655478619082245	-0.26508480895822667
127.11052__1142.74	0.02605255753528275	-0.25525963204462204
127.11050__1065.21	0.013981901030014725	-0.28087550443847464
127.11048__1292.18	0.009226865213013158	-0.29680253157347963
127.11047__1049.01	0.038003251658830874	-0.2385045755060791
127.11045__1110.36	0.016300425218620046	-0.27476964674021037
127.11041__944.84	0.0021828777298375413	-0.3462784391145924
127.11041__1274.49	0.043790197741347854	-0.2319417467875621
127.11040__1023.66	0.028605829987128163	-0.25120361318182616
127.11036__932.19	0.04718250780669761	-0.22842217899238612
127.11029__1035.68	0.04274440060652046	-0.23307220835812417
118.07817__386.52	0.021797796922796153	-0.2628366655793944
111.08728__1115.73	0.002232926516535282	-0.3455591896949644
111.08727__1177.71	0.03801215271479486	-0.23849386096621458
111.08718__1164.31	0.03234511485508873	-0.24578279041808446
111.06845__1187.96	0.007899795718547643	-0.3025390050102869
110.08431__1048.43	0.011547911389919627	-0.2883118011755277
110.08428__815.37	0.008145507379498464	-0.3014162040433
110.08427__324.52	0.020889597987191328	-0.26461555346862176
110.08427__1311.30	0.02324135852862365	-0.2601350651398844
110.08424__794.40	0.004618299510702387	-0.3215641063485343
110.08423__1004.56	0.010615352883387786	-0.29152678313015107
110.08422__1176.62	0.016762841537137627	-0.27364237812656794
110.08421__386.10	0.036607585903884375	-0.24021106409422227
110.08420__871.74	0.004810872514028432	-0.32015768038089304
110.08420__1119.36	0.028677786046243825	-0.2510938097194668
110.08420__1079.23	0.010733347158463448	-0.2911067219630692
110.08419__295.32	0.010167258276902336	-0.29315999347030347
110.08418__1296.45	0.02267570359369534	-0.2611761832405337
110.08416__956.25	0.0056063677798907155	-0.31483065316593317
110.08415__772.90	0.022346433555475193	-0.26179244386966716
110.08414__906.18	0.003118668912165502	-0.3347601743438138
110.08413__74.47	0.02194388868706308	-0.2625564403797172
110.08408__242.84	0.008537410669374185	-0.29968535782869327
103.09953__628.69	0.009313287562486942	-0.2964545750603573

## Sheet: LVEF
Metabolite	p-value	Spearman's rho
96.06877__1170.75	0.03569867324488453	-0.24135181722951407
96.06874__1134.12	0.04618543838072535	-0.22943437658350438
96.06871__1122.10	0.018431176942911853	-0.2697857438641836
96.06869__1238.69	0.049386027791453624	-0.2262462382630398
96.06867__1210.31	0.017940046305662077	-0.270888850401623
96.06859__579.61	0.038709069876384776	-0.23766136991611145
82.05301__1107.20	0.04240166393220192	-0.23344767486491405
82.05301__1092.90	0.0479895108486975	-0.22761575672137382
82.05298__1214.71	0.045954438256891134	-0.22967144940870407
82.05297__1263.98	0.045012573816671175	-0.2306483727193089
82.05297__1239.96	0.026938922074877462	-0.2538149558774273
82.05296__1280.27	0.014238247794852431	-0.28015915202928765
82.05295__1174.02	0.04394203894265852	-0.23177947500446983
351.29825__531.85	0.011860580450077554	-0.2872843639046652
186.06529__386.51	0.023554832034565525	-0.2595673483315022
172.14698__86.32	0.032448441208416695	-0.24564064088212373
164.08343__386.51	0.01743427741375934	-0.2720522573581386
156.07713__215.14	0.017050518856877202	-0.272954507106151
127.11057__1258.59	0.02029171267054311	-0.265823012636893
127.11054__979.36	0.03251592156697174	-0.24554801077676275
127.11052__1169.59	0.03312245433260103	-0.24472258436537403
127.11051__1080.36	0.036340813952243686	-0.24054340791744236
127.11045__1110.36	0.03670268492610957	-0.24009307858668621
127.11040__880.08	0.031144069018723658	-0.24746371927528593
118.07817__386.52	0.01360228089475185	-0.2819574869304085
116.08403__141.18	0.014696949263918539	-0.27890468540432206
110.08447__106.71	0.04180151422613162	-0.23411123644801551
110.08428__815.37	0.03393481776744105	-0.24363667012787638
110.08424__794.40	0.007923449355663512	-0.30242959535900205
110.08421__386.10	0.027841616943980397	-0.25238440308452464
110.08419__162.56	0.037878870821641875	-0.23865451660148176
110.08416__956.25	0.047781700576660244	-0.22782234357733772
110.08415__772.90	0.0431921995173318	-0.2325853854208037
110.08413__74.47	0.043433419345778726	-0.23232487331136878
102.06863__166.58	0.010299305855688218	-0.2926722923973207

## Sheet: NT-proBNP
Metabolite	p-value	Spearman's rho
96.06791__374.36	0.041405655717364306	-0.23455325740368485
