# Supplementary material for: Circulating metabolites in patients with chronic heart failure are not related to gut leakage or gut dysbiosis
Source: PLoS One. 2025 Sep 8;20(9):e0331692. doi: 10.1371/journal.pone.0331692 (PMC12416712; doi:10.1371/journal.pone.0331692)
Supplement: S2 File — (XLSX) [file pone.0331692.s007.xlsx]

## Sheet: Sheet1
Significant metabolites when RAS adjusted	Compounds		Significant metabolites when Diuretics adjusted		Significant metabolites when ARNI adjusted		Significant metabolites when AldosteronAA adsjuted
1007.80121__40.21	TG(15:0/22:2(13Z,16Z)/22:6(4Z,7Z,10Z,13Z,16Z,19Z))		1007.80121__40.21		1007.80121__40.21		1007.80121__40.21
1041.79498__58.30	Methyl 3b-hydroxy-13(18)-oleanen-28-oate		1041.79498__58.30		1041.79498__58.30		1041.79498__58.30
1109.78359__63.82	Dilauryl 3,3'-thiodipropionate		1064.45783__40.27		1064.45783__40.27		1064.45783__40.27
306.25267__714.15	Stearic acid		1109.78359__63.82		1109.78359__63.82		1109.78359__63.82
320.23729__81.55	Bisnorcholic acid		118.07811__704.30		118.07811__704.30		118.07811__704.30
638.56734__914.76	DG(20:0/0:0/20:3n9)		152.03390__286.20		152.03390__286.20		152.03390__286.20
697.65254__717.14	Cer(d18:0/23:0)		191.04353__601.98		191.04353__601.98		191.04353__601.98
860.49379__36.79	Trandolapril		284.27207__81.29		284.27207__81.29		284.27207__81.29
940.31469__51.91	3,4,5-trihydroxy-6-{3-hydroxy-5-[(E)-2-(4-hydroxyphenyl)ethenyl]-2-[(1E)-3-methylbuta-1,3-dien-1-yl]phenoxy}oxane-2-carboxylic acid		306.25267__714.15		306.25267__714.15		306.25267__714.15
996.46979__36.77	Congmuyenoside A		320.23729__81.55		320.23729__81.55		320.23729__81.55
			352.22879__82.81		352.22879__82.81		352.22879__82.81
			366.27542__81.04		366.27542__81.04		366.27542__81.04
			421.25802__75.43		421.25802__75.43		421.25802__75.43
			425.35038__587.00		425.35038__587.00		425.35038__587.00
			458.23709__133.32		458.23709__133.32		458.23709__133.32
			506.00118__627.16		506.00118__627.16		506.00118__627.16
			562.42040__666.44		562.42040__666.44		562.42040__666.44
			565.56167__843.63		565.56167__843.63		565.56167__843.63
			572.17381__74.62		572.17381__74.62		582.53464__74.46
			582.53464__74.46		582.53464__74.46		587.54311__846.25
			593.59226__901.47		593.59226__901.47		593.59226__901.47
			596.54998__77.18		596.54998__77.18		596.54998__77.18
			620.53749__914.79		620.53749__914.79		603.51652__844.33
			638.56734__914.76		638.56734__914.76		620.53749__914.79
			697.65254__717.14		697.65254__717.14		638.56734__914.76
			78.01380__186.50		78.01380__186.50		697.65254__717.14
			860.49379__36.79		860.49379__36.79		78.01380__186.50
			928.48177__42.79		928.48177__42.79		860.49379__36.79
			940.31469__51.91		940.31469__51.91		928.48177__42.79
			974.30862__62.65		974.30862__62.65		940.31469__51.91
			996.46979__36.77		996.46979__36.77		974.30862__62.65
							996.46979__36.77

## Sheet: Annot_common_signif_meta
Metabolites	Compound name
1007.80121__40.21	TG(15:0/22:2(13Z,16Z)/22:6(4Z,7Z,10Z,13Z,16Z,19Z))
1041.79498__58.30	Methyl 3b-hydroxy-13(18)-oleanen-28-oate
1064.45783__40.27	Austalide D
1109.78359__63.82	Dilauryl 3,3'-thiodipropionate
118.07811__704.30	Methyl 2-octynoate
152.03390__286.20	Xanthine
191.04353__601.98	2,5-Dimethyl-3-(methyldithio)furan
284.27207__81.29	(E)-3-Nonen-1-ol
306.25267__714.15	Stearic acid
320.23729__81.55	Bisnorcholic acid
352.22879__82.81	Prostaglandin E2
366.27542__81.04	10,20-Dihydroxyeicosanoic acid
421.25802__75.43	Benzquinamide
425.35038__587.00	MG(0:0/20:1(11Z)/0:0)
458.23709__133.32	3-Sulfodeoxycholic acid
506.00118__627.16	Paracetamol sulfate
562.42040__666.44	TG(8:0/8:0/a-13:0)[rac]
565.56167__843.63	Digeranyl
572.17381__74.62	3-(4-Hydroxy-3-methoxyphenyl)-1,2-propanediol 2-O-(galloyl-glucoside)
582.53464__74.46	N-(2R-Hydroxyhexadecanoyl)-2S-amino-9-methyl-4E,8E-octadecadiene-1,3R-diol
587.54311__846.25	Tridodecylamine
593.59226__901.47	5b-Pregnanediol
596.54998__77.18	CE(14:0)
603.51652__844.33	1-[1,4-Dihydro-4-nonyl-5-(1-oxodecyl)-3-pyridinyl]-1-dodecanone
620.53749__914.79	DG(14:0/20:0/0:0)
638.56734__914.76	DG(20:0/0:0/20:3n9)
697.65254__717.14	Cer(d18:0/23:0)
78.01380__186.50	Dimethyl sulfoxide
860.49379__36.79	Trandolapril
928.48177__42.79	Testosterone glucuronide
940.31469__51.91	3,4,5-trihydroxy-6-{3-hydroxy-5-[(E)-2-(4-hydroxyphenyl)ethenyl]-2-[(1E)-3-methylbuta-1,3-dien-1-yl]phenoxy}oxane-2-carboxylic acid
974.30862__62.65	Dasatinib
996.46979__36.77	Congmuyenoside A
